# Supplementary material for: Age, growth, reproduction and mortality of Xenocypris argentea (Günther,1868) in the lower reaches of the Tangwang River, China
Source: PeerJ. 2024 Jan 8;12:e16673. doi: 10.7717/peerj.16673 (PMC10782951; doi:10.7717/peerj.16673)
Supplement: Supplemental Information 1 [file peerj-12-16673-s001.xlsx]

## Sheet: April
Age	Total length/cm	body weight/g	sex	Gonad weight/g	Weight of eviscerated body/g	GSI/%	Maturity stage
1	14.5	29.6	♀	0.12	25.34	0.47356	Ⅱ
1	14.6	28.7	♀	0.14	25.07	0.558436	Ⅱ
2	14.9	26.93	♀	0.18	23.34	0.771208	Ⅱ
2	15.3	33.96	♀	0.18	28.28	0.636492	Ⅱ
2	14.9	32.29	♀	0.22	22.68	0.970018	Ⅱ
2	14.7	26.23	♀	0.23	23.39	0.983326	Ⅱ
2	15.8	32.7	♀	0.29	29.06	0.997935	Ⅱ
2	15.6	32.15	♀	0.31	28.88	1.07341	Ⅱ
2	15.3	32.26	♀	0.34	28.91	1.17606	Ⅱ
2	15.5	33.71	♀	0.34	28.11	1.20953	Ⅱ
2	16	34.43	♀	0.48	29.64	1.61943	Ⅱ
2	15.9	32.27	♀	0.51	27.46	1.85725	Ⅱ
2	15.6	34.38	♀	0.57	28.61	1.99231	Ⅱ
2	15.2	33.45	♀	0.61	30.03	2.0313	Ⅱ
2	15.7	35.78	♀	0.67	30.15	2.22222	Ⅱ
2	15.3	38.76	♀	1.18	27.65	4.26763	Ⅲ
2	16.2	39.87	♀	1.24	31.02	3.99742	Ⅲ
2	17.2	41.98	♀	1.26	32.08	3.92768	Ⅲ
2	16	42.09	♀	1.32	35.94	3.67279	Ⅲ
2	17.5	45.78	♀	1.47	36.09	4.07315	Ⅲ
2	17.8	53.52	♀	2.24	43.86	5.10716	Ⅲ
3	17.5	46.28	♀	1.53	47.63	3.21226	Ⅲ
3	18.7	45.59	♀	1.62	37.1	4.36658	Ⅲ
3	17.7	48.76	♀	1.63	40.03	4.07195	Ⅲ
3	18.1	48.13	♀	1.67	39.64	4.21292	Ⅲ
3	18.2	57.81	♀	1.84	46.92	3.92157	Ⅲ
3	18.3	51.47	♀	1.88	42.08	4.46768	Ⅲ
3	18.2	49.75	♀	1.93	40.68	4.74435	Ⅲ
3	18.2	53.54	♀	1.97	44.16	4.46105	Ⅲ
3	18.2	50.87	♀	1.98	40.53	4.88527	Ⅲ
3	19	58.05	♀	2.01	49.64	4.04915	Ⅲ
3	19	53.16	♀	2.02	43.96	4.59509	Ⅲ
3	18.2	52.11	♀	2.03	44.87	4.52418	Ⅲ
3	18.1	53.43	♀	2.05	43.99	4.66015	Ⅲ
3	17.7	51.83	♀	2.09	42.91	4.87066	Ⅲ
3	18.4	55.99	♀	2.11	45.08	4.68057	Ⅲ
3	18.6	59.55	♀	2.11	48.79	4.32466	Ⅲ
3	18.5	53.05	♀	2.15	44.17	4.86756	Ⅲ
3	19	59.93	♀	2.2	49.64	4.43191	Ⅲ
3	17.9	53.25	♀	2.22	45.17	4.91477	Ⅲ
3	19	60.9	♀	2.33	51.07	4.56237	Ⅲ
4	20.1	65.63	♀	1.22	55.34	2.20455	Ⅲ
4	19.3	68.16	♀	1.29	58.93	2.18904	Ⅲ
4	20.5	70.76	♀	2.01	61.09	3.29023	Ⅲ
4	20.8	72	♀	2.1	63.41	3.31178	Ⅲ
4	18.9	63.1	♀	2.17	54.13	4.00887	Ⅲ
4	19	59.65	♀	2.31	50.08	4.61262	Ⅲ
4	21.7	82.81	♀	2.38	70.44	3.37876	Ⅲ
4	19	61.97	♀	2.45	50.98	4.80581	Ⅲ
4	21.7	96.21	♀	3.08	82.41	3.73741	Ⅲ
5	25.1	144	♀	3.98	128.73	3.09174	Ⅳ
5	24.4	128.81	♀	6.74	116.34	5.79336	Ⅳ
Age	Total length/cm	body weight/g	sex	Gonad weight/g	Weight of eviscerated body/g	GSI/%
1	14.1	22.81	♂	0.12	19.5	0.615385
1	14.3	25.69	♂	0.1	21.22	0.471254
1	14.5	25.99	♂	0.14	22.14	0.63234
2	14.7	29.28	♂	0.2	26.33	0.75959
2	14.7	29.38	♂	0.18	23.64	0.761421
2	14.8	26.98	♂	0.16	23.36	0.684932
2	15	29.75	♂	0.15	24.68	0.60778
2	15	28.57	♂	0.19	24.46	0.776778
2	15.1	34.28	♂	0.27	30.1	0.89701
2	15.5	32.42	♂	0.26	28.01	0.92824
2	15.5	36.24	♂	0.34	31.69	1.07289
2	15.5	29.01	♂	0.1	26.34	0.379651
2	15.6	32.7	♂	0.2	28.63	0.698568
2	15.7	29.58	♂	0.18	25.91	0.694712
2	15.7	38.57	♂	0.39	34.18	1.14102
2	15.8	36.99	♂	0.31	31.17	0.994546
2	15.9	33.28	♂	0.28	28.63	0.977995
2	16	33.23	♂	0.3	29.47	1.01798
2	16.3	38.97	♂	0.34	33.41	1.01766
2	16.7	39	♂	0.36	36.14	0.996126
2	16.7	33.34	♂	0.37	29.31	1.26237
2	17.1	47.5	♂	0.53	42.15	1.25741
2	17.8	48.74	♂	0.55	43.99	1.25028
2	17.8	48.85	♂	0.57	42.21	1.35039
2	17.8	48.26	♂	0.55	41.68	1.31958
3	16.7	39.58	♂	0.32	34.21	0.935399
3	17.2	43.06	♂	0.4	36.61	1.0926
3	17.2	46.55	♂	0.46	39.33	1.16959
3	17.2	48.33	♂	0.59	42.06	1.40276
3	17.7	50.55	♂	0.6	44.89	1.3366
3	17.8	49.49	♂	0.53	44.04	1.20345
3	17.8	52.44	♂	0.65	46.38	1.40147
3	17.9	45.93	♂	0.41	40.09	1.0227
3	17.9	50.1	♂	0.62	43.6	1.42202
3	17.9	43.59	♂	0.42	36.14	1.16215
3	17.9	56.13	♂	0.78	50.42	1.54701
3	18	51.02	♂	0.63	44.41	1.4186
3	18	49.97	♂	0.56	43.3	1.2933
3	18	49.18	♂	0.38	43.08	0.88208
3	18.2	49.71	♂	0.6	43.87	1.36768
3	18.3	50.51	♂	0.48	44.24	1.08499
3	18.3	48.58	♂	0.47	41.37	1.13609
3	18.5	56.5	♂	0.7	48.98	1.42915
3	18.5	51.78	♂	0.67	45.59	1.46962
3	18.5	53.92	♂	0.61	47.13	1.29429
3	18.7	55.02	♂	0.73	50.01	1.45971
3	18.8	53.65	♂	0.6	47.61	1.26024
3	18.9	56.06	♂	0.74	50.91	1.45355
3	18.9	56.67	♂	0.68	50.3	1.35189
4	18.5	58.15	♂	0.76	51.77	1.46803
4	18.6	58.92	♂	0.69	52.43	1.31604
4	18.6	59.64	♂	0.8	53.67	1.49059
4	18.9	59.29	♂	0.77	53.4	1.44195
4	19	61.62	♂	0.73	54.07	1.3501
4	19.5	65.71	♂	0.63	58.64	1.07435
4	19.9	62.8	♂	0.84	55.47	1.51433
4	20	66.42	♂	0.81	60.63	1.33597
4	20.5	76.28	♂	0.84	69.66	1.20586
4	21.8	85.02	♂	0.88	76.46	1.15093
5	23.9	121.06	♂	1.41	106.47	1.32432
5	23.4	113.46	♂	1.34	98.68	1.35792

## Sheet: May
Age	Total length/cm	body weight/g	sex	Gonad weight/g	Weight of eviscerated body/g	GSI/%	Maturity stage
1	13.8	19.97	♀	0.1	16.68	0.59952	Ⅱ
1	13.4	19.22	♀	0.12	17.2	0.697674	Ⅱ
1	13.7	21.51	♀	0.12	17.96	0.668151	Ⅱ
1	13.1	20.76	♀	0.16	17.69	0.904466	Ⅱ
1	13.6	21.88	♀	0.18	18.24	0.986842	Ⅱ
2	14.3	22.63	♀	0.17	20.01	0.849575	Ⅱ
2	14.8	26.36	♀	0.18	23.76	0.757576	Ⅱ
2	13.8	22.29	♀	0.2	20.03	0.998502	Ⅱ
2	14.4	24.69	♀	0.22	21.33	1.03141	Ⅱ
2	15.3	33.8	♀	0.22	28.58	0.769769	Ⅱ
2	16.7	44.08	♀	0.22	38.72	0.568182	Ⅱ
2	16.7	41.55	♀	0.22	36.23	0.607232	Ⅱ
2	14.8	29.3	♀	0.23	27.04	0.850592	Ⅱ
2	14.3	24.76	♀	0.28	20.03	1.3979	Ⅱ
2	17.8	50.06	♀	0.28	44.7	0.626398	Ⅱ
2	15.2	31.58	♀	0.34	28.42	1.19634	Ⅱ
2	16.1	34.57	♀	0.36	29.91	1.20361	Ⅱ
2	14.96	29.8	♀	0.46	26.93	1.70813	Ⅱ
2	15.3	31.86	♀	0.58	28.17	2.05893	Ⅱ
2	15.8	35.72	♀	0.62	30.24	2.05026	Ⅱ
2	15.7	35.86	♀	0.68	28.63	2.37513	Ⅱ
2	14.5	25.32	♀	0.74	20.01	3.69815	Ⅱ
2	17.8	51.73	♀	0.88	47.06	1.86995	Ⅱ
2	18.2	55.81	♀	0.88	50.11	1.75614	Ⅱ
2	14.5	28.39	♀	0.96	23.31	4.1184	Ⅱ
2	17.2	53.44	♀	1.83	47.7	3.83648	Ⅲ
2	18	54.13	♀	2.61	45.1	5.78714	Ⅲ
2	18.6	57.45	♀	2.83	49.86	5.67589	Ⅲ
2	18.2	49.09	♀	4.44	44.1	10.068	Ⅳ
3	17.7	43.94	♀	0.29	37.85	0.766182	Ⅱ
3	17.8	47.16	♀	0.84	40.73	2.06236	Ⅱ
3	19.8	68.75	♀	0.87	64.08	1.35768	Ⅱ
3	20.4	71.58	♀	1.07	67.18	1.59274	Ⅲ
3	19.3	71.44	♀	1.24	59.54	2.08263	Ⅲ
3	19.6	61.6	♀	1.82	54.42	3.34436	Ⅲ
3	20.4	75.96	♀	1.87	66.68	2.80444	Ⅲ
3	20.4	72.78	♀	1.9	64.99	2.92353	Ⅲ
3	17.9	48.69	♀	2.32	42.55	5.45241	Ⅲ
3	17.7	44.94	♀	2.38	39.26	6.06215	Ⅲ
3	20.8	75.5	♀	2.62	67.18	3.89997	Ⅲ
3	16.7	46.1	♀	2.66	32.05	8.29953	Ⅳ
3	18.3	65.87	♀	2.69	55.69	4.83031	Ⅲ
3	18.3	60.15	♀	3.42	52.36	6.5317	Ⅲ
3	18.9	69.22	♀	3.48	60.64	5.73879	Ⅳ
3	19.8	75.2	♀	4.36	62.91	6.93054	Ⅳ
3	19.8	80.2	♀	4.87	67.83	7.17971	Ⅳ
3	19.5	70.58	♀	4.98	62.57	7.95909	Ⅳ
3	20.9	88.22	♀	5.17	51.52	10.0349	Ⅳ
3	17.2	54.1	♀	5.38	42.31	12.7157	Ⅳ
3	18.6	62.49	♀	5.44	53.62	10.1455	Ⅳ
3	19.9	67.16	♀	5.92	58.27	10.1596	Ⅴ
3	20.8	83.98	♀	7.68	71.09	10.8032	Ⅴ
4	19.8	73.55	♀	1.43	63.9	2.23787	Ⅲ
4	21.7	92.19	♀	2.26	79.76	2.8335	Ⅲ
4	21.2	82.63	♀	2.65	77.85	3.40398	Ⅲ
4	19.8	66.06	♀	2.74	56.87	4.81801	Ⅲ
4	19.5	70.69	♀	3.34	61.12	5.46466	Ⅳ
4	19.5	71.18	♀	3.87	50.58	7.65125	Ⅳ
4	18.9	72.44	♀	4.25	62.5	6.8	Ⅳ
4	20.1	73.35	♀	4.63	65.08	7.11432	Ⅳ
4	20.1	82.09	♀	5.04	71.25	7.07368	Ⅳ
4	20.5	82.71	♀	5.22	71.87	7.26311	Ⅳ
4	21.1	93.1	♀	5.6	79.48	7.0458	Ⅴ
4	21.9	88.92	♀	6.42	79.38	8.08768	Ⅴ
4	19.5	69.03	♀	6.55	58.98	11.1055	Ⅴ
4	21.6	90.34	♀	6.79	81.83	8.29769	Ⅴ
4	20	83.88	♀	8.78	73.91	11.8793	Ⅴ
4	20.7	81.98	♀	9.83	61.85	15.8933	Ⅴ
5	21.8	99.87	♀	6.29	87.83	7.16156	Ⅴ
5	22.3	102.11	♀	9.33	87.2	10.6995	Ⅴ
5	23.1	116.94	♀	10.68	100.25	10.6534	Ⅴ
Age	Total length/cm	body weight/g	sex	Gonad weight/g	Weight of eviscerated body/g	GSI/%
1	13.5	21.11	♂	0.16	19.01	0.841662
1	13.8	23.08	♂	0.28	20.51	1.36519
1	14.9	29.76	♂	0.14	23.17	0.60423
1	15.5	32.04	♂	0.44	28.11	1.56528
2	14.3	25.64	♂	0.24	22.35	1.07383
2	14.4	26.91	♂	0.3	23.34	1.28535
2	14.5	25.99	♂	0.32	22.01	1.45388
2	14.6	25.71	♂	0.34	21.11	1.61061
2	14.8	27.21	♂	0.22	25.11	0.876145
2	14.8	29.87	♂	0.03	25.8	0.116279
2	14.9	31.46	♂	0.12	27.74	0.432588
2	15.1	32.53	♂	0.36	29.03	1.2401
2	15.1	31.51	♂	0.34	28.01	1.21385
2	15.1	32.55	♂	0.36	29.09	1.23754
2	15.2	34.91	♂	0.59	30.01	1.96601
2	15.3	30.49	♂	0.18	27.83	0.646784
2	15.3	31.81	♂	0.36	26.39	1.36415
2	15.4	28.79	♂	0.15	25.75	0.582524
2	15.4	32.51	♂	0.24	28.02	0.856531
2	15.7	32.78	♂	0.64	26.99	2.37125
2	15.7	36.4	♂	0.02	31.93	0.062637
2	16	37.48	♂	0.58	32.61	1.7786
2	16.2	33.2	♂	0.66	28.82	2.29008
2	16.2	42.72	♂	0.59	36.56	1.61379
2	16.2	33.36	♂	0.41	29.59	1.3856
2	16.5	41.3	♂	0.38	36.66	1.03655
2	16.8	37.25	♂	0.5	32.26	1.54991
2	16.8	38.76	♂	0.4	32.93	1.2147
2	17.1	44.87	♂	0.27	37.28	0.724249
2	17.4	42.27	♂	0.52	37.03	1.40427
2	17.7	48.25	♂	0.58	43.66	1.32845
2	17.8	46.01	♂	0.51	41.09	1.24118
2	17.9	48.43	♂	0.43	41.17	1.04445
2	18.1	46.59	♂	0.62	40.35	1.53656
2	18.3	51.31	♂	0.6	45.8	1.31004
2	18.4	54.05	♂	0.58	48.81	1.18828
3	15.8	35.15	♂	7.37	24.1	30.5809
3	16.3	43.6	♂	0.42	38.67	1.08611
3	16.3	40.5	♂	0.45	35.09	1.28242
3	16.4	39.27	♂	0.32	35.32	0.906002
3	16.7	41.25	♂	0.36	36.09	0.997506
3	17.1	39.16	♂	0.61	34.66	1.75995
3	17.2	41.96	♂	0.44	35.47	1.24048
3	17.4	41.68	♂	0.53	35.82	1.47962
3	17.5	50.28	♂	0.58	44.72	1.29696
3	18.1	56.46	♂	0.73	49.25	1.48223
3	18.1	57.99	♂	0.76	45.22	1.68067
3	18.2	55.42	♂	4.3	49.51	8.68511
3	18.2	52.81	♂	0.5	37.55	1.33156
3	18.5	50.82	♂	0.58	45.73	1.26831
3	18.5	52.42	♂	0.64	47.77	1.33975
3	18.5	51.83	♂	0.36	47.71	0.754559
3	18.6	49.82	♂	4.26	41.51	10.2626
3	18.8	62.96	♂	0.43	53.63	0.80179
3	18.9	62.35	♂	0.86	55.3	1.55515
3	19	58.44	♂	0.68	51.22	1.32761
3	19.4	68.66	♂	1.14	60.74	1.87685
3	19.6	70.72	♂	1	62.36	1.60359
3	19.7	65.55	♂	0.98	57.34	1.7091
3	20.2	65.51	♂	0.85	57.18	1.48653
4	19.2	67.21	♂	1.36	58.18	2.33757
4	19.8	69.47	♂	0.94	61.62	1.52548
4	19.5	67.92	♂	1.04	59.64	1.7438
4	20.1	65.48	♂	0.27	54.92	0.491624
4	20.2	67.5	♂	1.5	60.28	2.48839
4	19.7	70.45	♂	0.43	63.01	0.682431
4	19.8	71.97	♂	1.73	63.25	2.73518
4	19.8	72.28	♂	0.68	61.62	1.10354
4	20.3	78.43	♂	0.94	69.85	1.34574
4	20.3	77.68	♂	13.8	68.97	20.0087
4	20.4	79.54	♂	1.26	66.93	1.88256
4	20.6	77.53	♂	1.52	69.67	2.18171
5	22.1	92.86	♂	1.14	81.6	1.39706
5	22.2	92.33	♂	1.14	81.6	1.39706

## Sheet: June
Age	Total length/cm	body weight/g	sex	Gonad weight/g	Weight of eviscerated body/g	GSI/%	Maturity stage
1	13.8	25.4	♀	0.59	20.09	2.93678	Ⅱ
2	14.5	27.15	♀	0.87	22.31	3.8996	Ⅱ
2	14.9	30.22	♀	0.92	27.19	3.3836	Ⅱ
2	15.1	30.18	♀	0.27	27.37	0.986482	Ⅱ
2	15.3	38.84	♀	1.66	29.9	5.55184	Ⅲ
2	15.3	34.69	♀	0.32	28.16	1.13636	Ⅱ
2	15.7	30.64	♀	1.15	27.22	4.22483	Ⅲ
2	15.7	30.65	♀	0.47	27.63	1.70105	Ⅱ
2	15.7	32.08	♀	0.27	28.65	0.942408	Ⅱ
2	15.7	37.19	♀	0.98	31.52	3.10914	Ⅱ
2	15.8	32.66	♀	0.03	29.06	0.103235	Ⅱ
2	15.9	38.92	♀	0.96	29.25	3.28205	Ⅱ
2	16	41.26	♀	3.22	30.71	10.4852	Ⅳ
2	16.2	38.76	♀	1.46	33.51	4.35691	Ⅲ
2	16.3	38.23	♀	0.23	30.96	0.742894	Ⅱ
2	16.3	39.26	♀	1.32	31.23	4.22671	Ⅲ
2	16.4	37.96	♀	0.88	31.69	2.7769	Ⅱ
2	16.4	40.79	♀	3.44	32.75	10.5038	Ⅴ
2	16.5	44.45	♀	1.64	32.64	5.02451	Ⅲ
2	16.7	44.2	♀	2.01	34.38	5.84642	Ⅲ
2	16.7	44.21	♀	2.61	35.42	7.36872	Ⅲ
2	16.79	41.57	♀	6.39	30.42	21.0059	Ⅴ
2	16.8	42.36	♀	1.92	33.04	5.81114	Ⅳ
2	16.84	42.63	♀	6.58	31.6	20.8228	Ⅴ
2	17.5	53.66	♀	3.41	42.64	7.99719	Ⅳ
2	17.5	48.06	♀	2.62	38.53	6.7999	Ⅳ
2	17.5	47.88	♀	4.28	38	11.2632	Ⅴ
2	17.5	46.09	♀	3.68	31.28	11.7647	Ⅴ
2	17.5	45.39	♀	3.87	40.03	9.66775	Ⅴ
2	17.6	51.34	♀	6.29	42.72	14.7238	Ⅴ
2	17.66	51.34	♀	6.29	42.72	14.7238	Ⅴ
2	17.7	53.7	♀	3.62	42.51	8.51564	Ⅴ
2	17.8	49	♀	5.21	40.06	13.0055	Ⅴ
2	17.8	49.26	♀	4.39	43.99	9.97954	Ⅴ
3	16.4	38.8	♀	1.2	34.9	3.4384	Ⅴ
3	16.83	56.98	♀	10.77	41.3	26.0775	Ⅴ
3	17.7	57.63	♀	0.82	48.83	1.6793	Ⅱ
3	17.8	55.04	♀	2.2	42.29	5.20218	Ⅲ
3	17.9	48.39	♀	1.19	42.41	2.80594	Ⅲ
3	17.9	50.61	♀	3.49	43.35	8.05075	Ⅳ
3	18.1	66.01	♀	12.77	46.18	27.6527	Ⅴ
3	18.5	58.32	♀	6.56	61.19	10.7207	Ⅴ
3	18.6	56.98	♀	10.77	41.3	26.0775	Ⅴ
3	18.7	65.27	♀	12.93	47.63	27.1468	Ⅴ
3	18.7	54.59	♀	4.27	42.23	10.1113	Ⅴ
3	18.72	54.59	♀	4.27	42.23	10.1113	Ⅴ
3	18.8	59.63	♀	0.81	49.91	1.62292	Ⅱ
3	18.84	70.59	♀	12.87	52.53	24.5003	Ⅴ
3	19.1	65.7	♀	10.21	50.69	20.142	Ⅴ
3	19.1	64.81	♀	9.28	52.9	17.5425	Ⅴ
3	19.38	77.59	♀	15.32	56.24	27.2404	Ⅴ
3	19.4	61.98	♀	6.91	53.73	12.8606	Ⅴ
3	19.5	72.75	♀	9.82	59.49	16.507	Ⅴ
3	19.55	72.75	♀	9.82	59.49	16.507	Ⅴ
3	19.84	64.81	♀	9.28	52.9	17.5425	Ⅴ
3	19.91	74.32	♀	11.68	59.43	19.6534	Ⅴ
3	20.5	72.88	♀	6.77	63.55	10.653	Ⅴ
3	20.5	76.13	♀	3.29	65.99	4.9856	Ⅵ
3	21.82	87.36	♀	12.43	66.17	18.7849	Ⅴ
4	19.1	71.23	♀	10.74	58.74	18.284	Ⅴ
4	19.2	72.68	♀	5.65	60.3	9.36982	Ⅳ
4	19.2	72.15	♀	6.32	57.13	11.0625	Ⅳ
4	19.2	66.23	♀	5.32	51.28	10.3744	Ⅳ
4	19.2	70.77	♀	6.36	57.41	11.0782	Ⅴ
4	19.3	74.32	♀	11.68	59.43	19.6534	Ⅴ
4	19.83	71.23	♀	10.74	58.74	18.284	Ⅴ
4	19.84	84.71	♀	17.76	59.4	29.899	Ⅴ
4	19.9	77.59	♀	15.32	56.24	27.2404	Ⅴ
4	20.8	81.19	♀	7.79	63.8	12.21	Ⅴ
4	20.8	81.64	♀	2.43	71.68	3.39007	Ⅵ
4	21.1	87.36	♀	12.43	66.17	18.7849	Ⅴ
4	21.1	94.22	♀	13.36	75.33	17.7353	Ⅴ
4	21.4	92.91	♀	6.84	76.91	8.89351	Ⅵ
4	21.4	89.22	♀	9.64	68.64	14.0443	Ⅴ
4	21.41	105.13	♀	20.98	74.09	28.3169	Ⅴ
4	21.81	94.22	♀	13.36	75.33	17.7353	Ⅴ
4	22.3	99.65	♀	16.98	80.64	21.0565	Ⅴ
4	22.3	96.07	♀	6.03	82.54	7.30555	Ⅵ
4	22.5	107.22	♀	21.03	81.98	25.6526	Ⅴ
5	21.5	106.73	♀	31.87	68.53	46.5052	Ⅴ
5	21.79	104.09	♀	19.57	80.44	24.3287	Ⅴ
5	21.9	108.52	♀	32.16	69.47	46.2934	Ⅴ
5	22.3	104.02	♀	19.92	78.06	25.5188	Ⅴ
5	24.1	129.87	♀	26.12	100.38	26.0211	Ⅴ
5	25.7	162.31	♀	34.71	118.39	29.3184	Ⅴ
Age	Total length/cm	body weight/g	sex	Gonad weight/g	Weight of eviscerated body/g	GSI/%
1	14.4	23.33	♂	0.03	21.28	0.140977
2	14.5	31.37	♂	0.01	24.22	0.0412882
2	14.6	25.03	♂	0.42	22.13	1.89788
2	14.7	30.04	♂	0.01	24.11	0.0414766
2	15	30.1	♂	0.32	27.56	1.1611
2	15	32.03	♂	0.02	26.45	0.0756144
2	15.3	31.43	♂	0.02	28.3	0.0706714
2	15.3	28.89	♂	0.37	26.54	1.39412
2	15.4	37.75	♂	0.01	28.43	0.0351741
2	15.4	35.72	♂	0.14	27.67	0.505963
2	15.4	34.75	♂	0.14	28.46	0.491918
2	15.5	32.16	♂	0.01	28.73	0.0348068
2	15.5	40.08	♂	1.28	49.15	2.60427
2	15.6	30.71	♂	0.45	28.1	1.60142
2	15.7	31.93	♂	0.02	28.92	0.0691563
2	15.8	32.12	♂	0.46	28.28	1.62659
2	15.8	32.55	♂	0.02	29.34	0.0681663
2	15.8	33.85	♂	0.71	31.11	2.28222
2	15.9	34.05	♂	0.02	30.38	0.0658328
2	15.9	35.79	♂	0.42	29.06	1.44529
2	15.9	37.31	♂	0.68	29.42	2.31135
2	15.9	40.91	♂	1.18	34.6	3.4104
2	16	36.5	♂	0.52	32.59	1.59558
2	16	40.9	♂	0.63	32.18	1.95774
2	16.1	33.76	♂	0.01	31.15	0.0321027
2	16.1	37.38	♂	2.02	33.17	6.08984
2	16.1	34.73	♂	1.15	31.97	3.59712
2	16.1	47.78	♂	1.01	35.53	2.84267
2	16.1	41.28	♂	0.54	32.27	1.67338
2	16.3	33.35	♂	1.05	29.53	3.55571
2	16.3	40.76	♂	0.54	34.64	1.55889
2	16.4	35.47	♂	0.53	32.28	1.64188
2	16.4	43.89	♂	0.92	34.1	2.69795
2	16.4	37.21	♂	0.62	30.01	2.06598
2	16.4	40.12	♂	0.32	32.46	0.985829
2	16.4	42.97	♂	0.88	34.68	2.53749
2	16.5	34.62	♂	1.21	32.92	3.67558
2	16.5	35.24	♂	0.05	31.44	0.159033
2	16.6	46.41	♂	0.68	36.08	1.8847
2	16.7	38.35	♂	1.53	33.25	4.6015
2	16.7	40.93	♂	0.7	32.49	2.15451
2	16.7	45.09	♂	0.54	34.06	1.58544
2	16.8	41.65	♂	0.74	37.79	1.95819
2	16.8	41.17	♂	0.82	31.44	2.60814
2	16.8	43.75	♂	1.18	36.92	3.1961
2	16.8	43.33	♂	1.63	36.85	4.42334
2	16.8	39.73	♂	0.45	33.7	1.33531
2	16.8	42.87	♂	1.18	37.93	3.11099
2	17	42.17	♂	0.26	33.09	0.785736
2	17.1	51.69	♂	1.18	39.17	3.01251
2	17.1	49.32	♂	0.68	43.99	1.54581
2	17.2	50.07	♂	1.65	43.18	3.82121
2	17.2	45.27	♂	0.83	40.42	2.05344
2	17.4	46.59	♂	1.5	37.77	3.97141
2	17.6	44.9	♂	1.04	39.54	2.63025
2	17.6	49.87	♂	1.57	42.64	3.68199
2	17.8	46.58	♂	1.25	35.14	3.5572
2	17.8	44.78	♂	0.37	39.88	0.927783
2	17.8	46.59	♂	1.24	40.4	3.06931
2	18.2	55.31	♂	0.74	35.13	2.10646
2	18.6	50.32	♂	1.5	42.52	3.52775
3	15.7	42.67	♂	0.99	33.32	2.97119
3	17.3	44.48	♂	0.53	38.32	1.38309
3	17.5	52.13	♂	0.42	40.23	1.044
3	17.7	57.69	♂	1.62	43.71	3.70625
3	17.8	54.42	♂	1.7	43.38	3.91886
3	18	51.87	♂	2.08	45.6	4.5614
3	18	59.93	♂	3.55	49	7.2449
3	18.2	54.7	♂	2.13	49.33	4.31786
3	18.7	54.59	♂	2.23	47.25	4.71958
3	18.8	54.85	♂	0.7	46.48	1.50602
3	19.3	60.6	♂	0.63	54.63	1.15321
3	19.4	66.12	♂	1.31	58.97	2.22147
3	20.2	67.8	♂	1.85	61.9	2.98869
3	20.2	69.37	♂	0.92	62.31	1.47649
3	20.5	68.09	♂	0.29	61.65	0.470397
4	19.7	74	♂	2.8	62.83	4.45647
4	19.7	70.54	♂	0.68	64.71	1.05084
4	19.9	74.8	♂	2.12	52.58	4.03195
4	20	69.93	♂	1.12	62.63	1.78828
4	20.3	74.37	♂	2.57	66.83	3.84558
4	20.4	75.07	♂	3.02	65.76	4.59246
4	20.5	73	♂	2.94	62.23	4.72441
4	20.5	71.37	♂	0.94	62.03	1.5154
4	20.5	72.59	♂	1.33	66.43	2.00211
4	20.6	73.87	♂	2.02	64.05	3.15379
4	20.7	81	♂	3.64	70.73	5.14633
4	20.8	79.18	♂	3.67	68.26	5.3765
4	20.8	79.93	♂	1.28	70.92	1.80485
4	20.9	82.22	♂	1.36	73.84	1.84182
4	21.2	84.49	♂	2.71	73.81	3.67159
4	21.3	89.37	♂	3.36	77.53	4.33381
4	21.5	81.62	♂	5.79	70.19	8.24904
4	21.7	85.19	♂	4.07	75.26	5.40792
4	21.7	85.3	♂	1.38	75.77	1.8213
4	21.8	81.62	♂	2.83	70.11	4.03651
4	21.9	90.79	♂	3.38	79.32	4.26122
5	21.9	92.76	♂	2.62	82.04	3.19356
5	22.1	104.27	♂	2.84	92.89	3.05738
5	22.5	96.03	♂	3.21	85.75	3.74344

## Sheet: July
Age	Total length/cm	body weight/g	sex	Gonad weight/g	Weight of eviscerated body/g	GSI/%	Maturity stage
1	14	24.69	♀	0.16	20.97	0.762995	Ⅱ
1	14.2	25.14	♀	0.24	21	1.14286	Ⅱ
2	13.9	28.54	♀	0.42	34.09	1.23203	Ⅱ
2	14.3	30.86	♀	0.48	36.66	1.30933	Ⅱ
2	14.5	28.94	♀	0.25	25.16	0.993641	Ⅱ
2	14.7	26.53	♀	0.2	23.25	0.860215	Ⅱ
2	14.8	31.52	♀	0.28	28.55	0.980736	Ⅱ
2	14.9	36.7	♀	0.76	32.81	2.31637	Ⅵ
2	15.1	29.11	♀	0.48	25.12	1.91083	Ⅱ
2	15.2	35.95	♀	0.68	31.09	2.1872	Ⅳ
2	15.2	41.07	♀	1.01	33.81	2.98728	Ⅲ
2	15.5	33.77	♀	0.28	30.01	0.933022	Ⅱ
2	15.5	37.16	♀	2.24	32.06	6.9869	Ⅲ
2	15.8	29.75	♀	0.27	22.94	1.17698	Ⅱ
2	15.8	40.45	♀	0.42	36.01	1.16634	Ⅱ
2	15.9	34.83	♀	0.4	29.03	1.37788	Ⅱ
2	16	38.03	♀	0.35	33.73	1.03765	Ⅱ
2	16.1	34.22	♀	0.36	29.41	1.22407	Ⅱ
2	16.1	34.93	♀	0.44	28.9	1.52249	Ⅱ
2	16.1	35.75	♀	0.41	30.09	1.36258	Ⅱ
2	16.2	36.61	♀	0.26	32.22	0.806952	Ⅱ
2	16.5	35.22	♀	0.68	30.07	2.26139	Ⅵ
2	16.5	38.18	♀	0.32	33.31	0.960672	Ⅱ
2	16.5	35.22	♀	0.35	30.44	1.1498	Ⅱ
2	16.5	50.06	♀	0.68	45.55	1.49286	Ⅵ
2	16.8	50.14	♀	0.68	40.59	1.67529	Ⅱ
2	16.8	42.37	♀	0.39	37.43	1.04194	Ⅱ
2	17.2	52.17	♀	0.88	42.07	2.09175	Ⅵ
2	17.2	51.55	♀	0.92	42.61	2.15912	Ⅵ
2	17.3	56.2	♀	1.1	47.46	2.31774	Ⅲ
2	17.3	49.99	♀	0.42	42.21	0.995025	Ⅱ
2	17.5	48.18	♀	0.46	42.27	1.08824	Ⅱ
2	17.5	57.42	♀	0.77	45.68	1.68564	Ⅱ
2	18	61.34	♀	2.34	55.39	4.22459	Ⅵ
2	18.3	52.26	♀	0.68	46.62	1.4586	Ⅵ
3	17.5	62.7	♀	2.07	51.43	4.02489	Ⅲ
3	17.8	63.48	♀	2.38	61.49	3.87055	Ⅲ
3	18.1	66.75	♀	1.45	55.49	2.61308	Ⅱ
3	18.13	66.01	♀	12.77	46.18	27.6527	Ⅴ
3	18.2	70.77	♀	6.36	57.41	11.0782	Ⅳ
3	18.71	65.27	♀	12.93	47.63	27.1468	Ⅴ
3	18.8	70.59	♀	12.87	52.53	24.5003	Ⅴ
3	19.23	66.23	♀	5.32	51.28	10.3744	Ⅳ
3	19.43	65.7	♀	10.21	50.69	20.142	Ⅴ
3	19.5	73.42	♀	0.87	65.98	1.31858	Ⅱ
3	19.8	72.16	♀	0.59	62.51	0.943849	Ⅱ
3	20.2	73.08	♀	2.21	64.04	3.45097	Ⅵ
3	20.23	83.55	♀	15.73	60.31	26.0819	Ⅴ
3	20.4	83.19	♀	3.28	72.53	4.52227	Ⅵ
4	18.87	87.3	♀	24.58	55.88	43.9871	Ⅴ
4	19.8	84.71	♀	17.76	59.4	29.899	Ⅴ
4	19.9	85.32	♀	14.44	62.03	23.2791	Ⅴ
4	19.93	85.32	♀	14.44	62.03	23.2791	Ⅴ
4	20.2	83.55	♀	15.73	60.31	26.0819	Ⅴ
4	20.3	87.3	♀	24.58	55.88	43.9871	Ⅴ
4	20.34	99.65	♀	16.98	80.64	21.0565	Ⅴ
4	20.8	81.87	♀	2.23	73.52	3.03319	Ⅱ
4	20.87	81.19	♀	7.79	63.8	12.21	Ⅳ
4	21	93.88	♀	1.34	84.06	1.5941	Ⅵ
4	21.1	93.26	♀	4.49	79.92	5.61812	Ⅳ
4	21.4	89.22	♀	9.64	68.64	14.0443	Ⅴ
4	21.4	90.48	♀	2.36	78.03	3.02448	Ⅱ
4	21.4	105.13	♀	20.98	74.09	28.3169	Ⅴ
4	21.41	92.91	♀	6.84	76.91	8.89351	Ⅳ
4	21.5	90.81	♀	1.08	80.69	1.33846	Ⅵ
4	21.5	85.64	♀	2.22	73.37	3.02576	Ⅵ
4	21.72	104.02	♀	19.92	78.06	25.5188	Ⅴ
4	21.9	96.67	♀	1.22	85.68	1.4239	Ⅵ
4	22.1	104	♀	13.58	82.95	16.3713	Ⅴ
4	22.1	100.66	♀	2.97	89.04	3.33558	Ⅴ
5	21.9	104.09	♀	2.37	92.37	2.56577	Ⅱ
5	22.3	105.24	♀	2.85	90.18	3.16035	Ⅵ
5	22.8	105.81	♀	3.09	92.31	3.34742	Ⅵ
5	23.1	115.63	♀	6.43	97.03	6.62682	Ⅴ
5	23.2	131.72	♀	1.75	104.12	1.68075	Ⅵ
5	23.53	125.63	♀	16.43	105.03	15.6431	Ⅴ
5	23.8	135.65	♀	2.79	109.25	2.55378	Ⅵ
5	24.71	159.55	♀	33.94	117.31	28.9319	Ⅴ
5	24.8	133.42	♀	26.35	100.89	26.1176	Ⅴ
Age	Total length/cm	body weight/g	sex	Gonad weight/g	Weight of eviscerated body/g	GSI/%
1	12.8	23.7	♂	0.04	18.99	0.210637
1	13.2	18.04	♂	0.23	16.84	1.3658
2	13.2	24.5	♂	0.02	21.07	0.0949217
2	13.5	26.01	♂	0.03	20.34	0.147493
2	13.5	26.95	♂	0.35	23.71	1.47617
2	14	27.54	♂	0.37	24.55	1.50713
2	14.2	28.65	♂	0.24	25.34	0.947119
2	14.3	23.25	♂	0.39	21.18	1.84136
2	14.5	28.15	♂	0.31	24.22	1.27993
2	14.5	32.67	♂	0.31	27.46	1.12891
2	14.5	29.93	♂	0.38	26.6	1.42857
2	14.8	39.47	♂	0.44	33.21	1.3249
2	14.8	29.41	♂	0.25	26.27	0.951656
2	15	28.76	♂	0.38	24.6	1.54472
2	15	36.36	♂	0.48	32.86	1.46074
2	15.1	29.51	♂	0.04	24.13	0.165769
2	15.1	36.07	♂	0.55	34.37	1.60023
2	15.1	32.36	♂	0.08	16.03	0.499064
2	15.2	33.71	♂	0.22	29.96	0.734312
2	15.2	35.57	♂	0.4	31.52	1.26904
2	15.2	31.12	♂	0.14	43.84	0.319343
2	15.3	34.28	♂	0.08	30.45	0.262726
2	15.4	32.78	♂	0.41	29.65	1.3828
2	15.5	40.77	♂	0.25	33.93	0.736811
2	15.5	30.04	♂	0.21	28.25	0.743363
2	15.7	41.3	♂	0.07	33.84	0.206856
2	15.8	36.74	♂	0.05	28.5	0.175439
2	15.8	40.16	♂	0.03	34.32	0.0874126
2	15.8	37.94	♂	0.2	32.45	0.616333
2	15.8	39.15	♂	0.86	33.23	2.58802
2	15.8	42.96	♂	0.67	40.27	1.66377
2	15.8	45.18	♂	0.4	39.42	1.01471
2	16	45.24	♂	0.42	38.09	1.10265
2	16	40.07	♂	0.27	35.16	0.767918
2	16.1	39.82	♂	0.58	34.52	1.68019
2	16.1	38.08	♂	0.6	33.66	1.78253
2	16.1	40.29	♂	0.44	36.06	1.22019
2	16.2	45.57	♂	0.32	38.02	0.841662
2	16.3	36.67	♂	0.28	32.39	0.864464
2	16.3	41.6	♂	0.43	37.24	1.15467
2	16.5	39.26	♂	0.21	32.75	0.641221
2	16.5	50.64	♂	0.25	43.03	0.58099
2	16.7	44.97	♂	0.57	40.83	1.39603
2	16.7	46.89	♂	0.21	26.79	0.783875
2	16.7	42.6	♂	0.06	38.94	0.154083
2	16.7	46.73	♂	0.31	39.5	0.78481
2	16.8	46.67	♂	0.15	39.83	0.376601
2	16.8	55.28	♂	1.19	49.7	2.39437
2	17	52.66	♂	0.19	50.52	0.376089
2	17	51.03	♂	0.58	45.31	1.28007
2	17.1	50.56	♂	0.16	42.41	0.37727
2	17.1	46.05	♂	0.04	40.72	0.0982318
2	17.3	50.56	♂	0.12	42.92	0.27959
2	17.3	46.74	♂	0.1	39.16	0.255363
2	17.7	54.72	♂	0.3	47.2	0.635593
2	17.8	54.38	♂	0.93	48.37	1.92268
3	16.2	46.75	♂	0.25	46.61	0.536366
3	16.5	52.33	♂	0.16	43.54	0.367478
3	17	55.82	♂	0.26	46.43	0.559983
3	17	54.12	♂	0.46	24.49	1.87832
3	17	55.8	♂	0.13	26.27	0.494861
3	17.1	52.43	♂	0.19	35.94	0.528659
3	17.2	47.47	♂	0.2	41.28	0.484496
3	17.2	44.94	♂	0.52	32.38	1.60593
3	17.3	54.21	♂	0.14	45.49	0.30776
3	17.3	54.35	♂	0.56	45.57	1.22888
3	17.6	57.09	♂	0.25	47.85	0.522466
3	17.8	54.23	♂	0.15	46.31	0.323904
3	18.3	60.88	♂	0.32	50.22	0.637196
3	18.8	61.44	♂	0.3	52.75	0.56872
3	19.1	64.93	♂	1.26	65.56	1.9219
3	19.3	73.11	♂	0.47	59.9	0.784641
3	19.3	67.45	♂	0.32	55.34	0.578244
3	19.3	64.56	♂	1.53	56.57	2.70461
3	19.4	71.06	♂	0.93	62.87	1.47924
3	19.9	73.89	♂	0.84	76.63	1.09618
4	20.4	77.47	♂	2.34	69.87	3.34908
4	20.4	75.33	♂	0.85	57.12	1.4881
4	20.9	80.32	♂	0.85	73.75	1.15254
4	20.9	83.44	♂	1.62	75.71	2.13974
5	21.9	98.18	♂	2.84	88.01	3.22691
5	22.2	109.76	♂	0.34	87.83	0.387111
5	22.7	114.49	♂	0.41	907.16	0.045196
5	22.9	114.32	♂	2.13	106.67	1.99681

## Sheet: August
Age	Total length/cm	body weight/g	sex	Gonad weight/g	Weight of eviscerated body/g	GSI/%	Maturity stage
2	14.1	25.66	♀	0.2	22.95	0.87146	Ⅱ
2	14.5	27.86	♀	0.26	22.47	1.1571	Ⅱ
2	15.2	35.16	♀	0.38	28.53	1.33193	Ⅱ
2	15.6	39.12	♀	0.39	33.17	1.17576	Ⅱ
2	15.7	40.52	♀	0.43	34.17	1.25841	Ⅱ
2	15.8	37.85	♀	0.45	31.9	1.41066	Ⅱ
2	17.8	52.55	♀	0.78	44.85	1.73913	Ⅱ
2	17.1	49.6	♀	0.87	43.78	1.98721	Ⅱ
2	17.5	53.49	♀	0.99	58.99	1.67825	Ⅵ
3	18.9	69.28	♀	0.3	60.8	0.493421	Ⅱ
3	18.7	64.88	♀	0.48	53.36	0.89955	Ⅱ
3	19.1	70	♀	0.52	59.73	0.870584	Ⅱ
3	18.5	60.07	♀	0.55	50.02	1.09956	Ⅱ
3	18.8	65.54	♀	0.65	56.63	1.1478	Ⅱ
3	19.3	72.2	♀	0.67	59.63	1.1236	Ⅱ
3	19	73.3	♀	0.73	56.88	1.2834	Ⅱ
3	19	68.63	♀	0.75	59.91	1.25188	Ⅱ
3	18.5	68.18	♀	0.77	58.53	1.31556	Ⅱ
3	19.8	77.65	♀	0.78	66.3	1.17647	Ⅱ
3	18.2	64.17	♀	0.8	55.9	1.43113	Ⅱ
3	18.3	58.33	♀	0.8	48.51	1.64914	Ⅱ
3	17.8	59.47	♀	0.81	47.96	1.68891	Ⅱ
3	18.2	60.47	♀	0.81	52.65	1.53846	Ⅱ
3	18.8	68.12	♀	0.81	57.66	1.40479	Ⅱ
3	18.9	70.36	♀	0.81	57.88	1.39945	Ⅱ
3	18.7	70.54	♀	0.82	61.02	1.34382	Ⅱ
3	18.8	70.65	♀	0.83	57.35	1.44725	Ⅱ
3	18.9	73.95	♀	0.88	61.07	1.44097	Ⅱ
3	19.2	72.84	♀	0.88	62.17	1.41547	Ⅱ
3	17.9	60.87	♀	0.93	51.2	1.81641	Ⅱ
3	18.8	70.54	♀	1.08	56.96	1.89607	Ⅵ
3	19	70.65	♀	1.27	61.53	2.06403	Ⅵ
4	19.4	72.76	♀	0.55	59.71	0.921119	Ⅱ
4	19.2	74.49	♀	0.68	64.03	1.062	Ⅱ
4	19.9	83.18	♀	0.75	70.88	1.05813	Ⅱ
4	20	78.49	♀	0.78	67.83	1.14993	Ⅱ
4	19.5	78.53	♀	0.93	64.75	1.43629	Ⅱ
4	19.3	76.48	♀	0.98	63.06	1.55408	Ⅱ
4	20.3	84.47	♀	1.03	71.95	1.43155	Ⅱ
4	20.2	89.32	♀	1.33	73.87	1.80046	Ⅱ
5	22.1	111.79	♀	0.52	90.27	0.57605	Ⅱ
5	21.6	103.67	♀	1.37	83.52	1.64033	Ⅱ
5	21.8	110.32	♀	1.43	91.41	1.56438	Ⅱ
Age	Total length/cm	body weight/g	sex	Gonad weight/g	Weight of eviscerated body/g	GSI/%
1	10.8	9.47	♂	0.01	8.03	0.124533
1	11	10.39	♂	0.01	8.64	0.115741
1	11.2	9.27	♂	0.01	8.05	0.124224
1	11.5	10.47	♂	0.01	9.18	0.108932
1	11.6	10.21	♂	0.01	9.07	0.110254
1	13.4	20.61	♂	0.03	17.64	0.170068
1	14.2	20.63	♂	0.03	17.63	0.170164
1	14.3	20.71	♂	0.04	18.01	0.222099
2	14.5	27.05	♂	0.06	23.91	0.250941
2	15.3	27.11	♂	0.04	20.98	0.190658
2	15.5	35.64	♂	0.09	29.25	0.307692
2	15.8	36.46	♂	0.09	29.87	0.301306
2	15.9	36.91	♂	0.13	31.66	0.410613
2	16.1	31.97	♂	0.08	26.33	0.303836
2	16.1	34	♂	0.1	30.56	0.327225
2	16.3	38.14	♂	0.05	30.07	0.166279
2	16.5	43.92	♂	0.06	37.71	0.159109
2	16.7	40.03	♂	0.08	31.96	0.250313
2	16.8	50.43	♂	0.11	43.95	0.250284
2	17.1	49.27	♂	0.02	41.17	0.0485791
2	17.1	44.37	♂	0.1	36.05	0.277393
2	17.3	50.98	♂	0.09	44.46	0.202429
2	17.8	54.66	♂	0.12	44.98	0.266785
2	17.9	49.1	♂	0.07	30.64	0.22846
3	17.6	50.32	♂	0.06	42.28	0.141911
3	17.8	63.75	♂	0.13	54.57	0.238226
3	17.9	58.07	♂	0.15	50.56	0.296677
3	17.9	64.39	♂	0.09	50.61	0.17783
3	18	64.86	♂	0.15	56.56	0.265205
3	18.2	64.3	♂	0.13	54.13	0.240163
3	18.3	60.88	♂	0.12	50.57	0.237295
3	18.5	66.94	♂	0.08	54.83	0.145906
3	18.5	68.49	♂	0.09	56.81	0.158423
3	18.7	60.03	♂	0.06	50.56	0.118671
3	18.8	69.67	♂	0.15	61.35	0.244499
3	18.9	60.88	♂	0.12	51.52	0.232919
3	18.9	67.29	♂	0.07	56.46	0.123982
3	19.1	75.77	♂	0.14	62.47	0.224108
4	18.5	73.3	♂	0.12	62.65	0.19154
4	18.9	71.16	♂	0.14	66.76	0.209706
4	19.1	74.05	♂	0.2	63.75	0.313725
4	19.3	76.32	♂	0.14	65.24	0.214592
4	19.5	80.54	♂	0.12	68.37	0.175516
4	19.8	74.66	♂	0.09	65.36	0.137699
4	20.2	81.8	♂	0.13	70.03	0.185635

## Sheet: September
Age	Total length/cm	body weight/g	sex	Gonad weight/g	Weight of eviscerated body/g	GSI/%	Maturity stage
1	12.4	15.86	♀	0.09	13.83	0.650759	Ⅱ
1	12.9	19.7	♀	0.07	17.41	0.402068	Ⅱ
1	13.5	20.24	♀	0.07	17.88	0.391499	Ⅱ
2	15.1	31.32	♀	0.52	17.74	2.93123	Ⅱ
2	16.1	32.28	♀	0.16	28.13	0.568788	Ⅱ
2	16.1	30.66	♀	0.22	37.63	0.58464	Ⅱ
2	16.2	37.07	♀	0.28	31.8	0.880503	Ⅱ
2	16.4	36.13	♀	0.36	31.78	1.13279	Ⅱ
2	16.5	36.18	♀	0.41	32.13	1.27607	Ⅱ
2	16.8	34.78	♀	0.25	30.72	0.813802	Ⅱ
2	16.9	38.72	♀	0.42	34.55	1.21563	Ⅱ
2	17.1	43.31	♀	0.36	37.17	0.968523	Ⅱ
2	17.1	37.16	♀	0.29	32.81	0.883877	Ⅱ
2	17.3	40.33	♀	0.25	34.37	0.727379	Ⅱ
2	17.5	39.83	♀	0.34	34.66	0.980958	Ⅱ
2	17.6	45.38	♀	0.56	40.37	1.38717	Ⅱ
2	17.6	44.96	♀	0.27	38.08	0.709034	Ⅱ
2	17.6	42.19	♀	0.68	37.65	1.80611	Ⅱ
2	17.6	42.94	♀	0.35	38.11	0.918394	Ⅱ
2	17.8	44.68	♀	0.36	38.91	0.925212	Ⅱ
2	18.7	53.65	♀	0.79	46.02	1.71664	Ⅱ
2	18.7	48.7	♀	0.42	43.1	0.974478	Ⅱ
3	18	50.87	♀	0.95	45.33	2.09574	Ⅱ
3	18.8	54.54	♀	0.63	47.81	1.31772	Ⅱ
3	19.2	57.08	♀	0.6	52.1	1.15163	Ⅱ
3	19.5	63.49	♀	0.78	55.64	1.40187	Ⅱ
3	19.7	60.54	♀	0.77	52.12	1.47736	Ⅱ
3	19.7	66.68	♀	0.89	60.42	1.47302	Ⅱ
3	19.9	64.71	♀	1	57.43	1.74125	Ⅱ
4	20.2	71.92	♀	0.73	60.12	1.21424	Ⅱ
4	20.4	71.63	♀	0.89	61.23	1.45354	Ⅱ
4	20.8	69.83	♀	0.83	62.05	1.33763	Ⅱ
4	20.9	79.81	♀	0.83	70.91	1.1705	Ⅱ
Age	Total length/cm	body weight/g	sex	Gonad weight/g	Weight of eviscerated body/g	GSI/%
1	12.1	13.55	♂	0.01	12.24	0.0816993
1	12.8	17.37	♂	0.01	15.18	0.0658762
1	13.4	21.78	♂	0.03	18.22	0.164654
1	13.4	18.87	♂	0.02	16.5	0.121212
1	13.8	19.86	♂	0.02	17.6	0.113636
2	13.8	23.38	♂	0.01	20.54	0.0486855
2	14.2	22	♂	0.03	19.23	0.156006
2	16.1	35.05	♂	0.04	30.5	0.131148
2	16.5	37.34	♂	0.04	32.72	0.122249
2	16.5	35.9	♂	0.05	32.14	0.155569
2	16.6	38.01	♂	0.07	32.81	0.21335
2	16.8	36.79	♂	0.09	32.79	0.274474
2	17	39.79	♂	0.04	34.64	0.115473
2	17	47.29	♂	0.2	39.42	0.507357
2	17.3	40.86	♂	0.06	36.39	0.16488
2	17.4	38.11	♂	0.12	34.58	0.347021
2	17.5	46.36	♂	0.08	40.99	0.19517
2	17.5	44.13	♂	0.12	47.61	0.252048
2	17.5	44.13	♂	0.07	38.11	0.183679
2	17.5	45.34	♂	0.17	41.22	0.412421
2	17.5	44.94	♂	0.16	39.39	0.406194
2	17.6	39.46	♂	0.08	35.12	0.22779
2	17.6	52.71	♂	0.15	46.63	0.321681
2	17.8	51.85	♂	0.14	45.96	0.304613
2	17.8	44.52	♂	0.13	38.75	0.335484
2	17.8	45.14	♂	0.09	41.31	0.217865
2	17.9	46.78	♂	0.13	40.68	0.319567
2	18.2	49.88	♂	0.15	44.43	0.33761
3	18.4	56.18	♂	0.25	47.5	0.526316
3	18.5	47.68	♂	0.18	42.07	0.427858
3	18.5	60.46	♂	0.23	51.22	0.449043
3	18.8	61.38	♂	0.31	53.62	0.578142
3	18.9	57.96	♂	0.27	50.34	0.536353
3	18.9	58.99	♂	0.22	52.16	0.421779
3	18.9	55.84	♂	0.18	49.56	0.363196
3	19	60	♂	0.21	53.38	0.393406
3	19.2	58.89	♂	0.18	50.68	0.35517
3	19.2	58.89	♂	0.18	50.68	0.35517
3	19.3	60.69	♂	0.24	52.43	0.457753
3	19.8	68.14	♂	0.37	61.39	0.602704
3	20.1	66.75	♂	0.31	61.11	0.507282
4	19.8	69.51	♂	0.34	60.01	0.566572
4	20.5	76.89	♂	0.52	66.08	0.786925
4	20.6	78.8	♂	0.42	66.76	0.629119
4	21.7	92.22	♂	1.23	80.38	1.53023

## Sheet: October
Age	Total length/cm	body weight/g	sex	Gonad weight/g	Weight of eviscerated body/g	GSI/%	Maturity stage
1	14.1	23.83	♀	0.18	20.03	0.898652	Ⅱ
1	14.5	26.1	♀	0.22	22.58	0.974314	Ⅱ
2	15.1	29.15	♀	0.3	27.19	1.10335	Ⅱ
2	15.2	31.53	♀	0.34	26.81	1.26818	Ⅱ
2	15.8	31.19	♀	0.35	28.23	1.23982	Ⅱ
2	15.1	31.31	♀	0.37	28.11	1.31626	Ⅱ
2	15	28.72	♀	0.38	23.03	1.65002	Ⅱ
2	15.8	33.95	♀	0.38	30.26	1.25578	Ⅱ
2	16	32.87	♀	0.41	28.95	1.41623	Ⅱ
1	14.4	26.22	♀	0.42	23.8	1.76471	Ⅱ
3	16.8	41.85	♀	0.43	36.89	1.16563	Ⅱ
2	15.1	33.67	♀	0.48	30.02	1.59893	Ⅱ
3	18	53.12	♀	0.48	48.67	0.986234	Ⅱ
2	15.6	30.59	♀	0.51	25.6	1.99219	Ⅱ
1	14.6	30.67	♀	0.54	26.39	2.04623	Ⅱ
1	14.6	29.54	♀	0.57	24.09	2.36613	Ⅱ
1	14.7	25.52	♀	0.64	20.66	3.09777	Ⅱ
2	18.1	49.94	♀	0.66	44.46	1.48448	Ⅱ
1	14.4	27.76	♀	0.68	24.02	2.83097	Ⅱ
2	15.1	33.02	♀	0.68	28.34	2.39944	Ⅱ
2	15.3	31.96	♀	0.69	26.04	2.64977	Ⅱ
2	15	29.81	♀	0.74	23.72	3.11973	Ⅱ
2	15.3	31.85	♀	0.77	26.95	2.85714	Ⅱ
2	15.3	33.04	♀	0.78	29.41	2.65216	Ⅱ
2	15.6	31.73	♀	0.81	25.65	3.15789	Ⅱ
2	19.2	56.1	♀	0.86	50.57	1.70061	Ⅱ
2	16.4	38.14	♀	0.87	33.64	2.58621	Ⅱ
2	16.5	39.85	♀	0.92	34.7	2.6513	Ⅱ
2	17.6	42.36	♀	1.02	36.67	2.78157	Ⅱ
2	17.3	43.96	♀	1.05	37.46	2.80299	Ⅱ
3	18.6	53.3	♀	1.07	47.68	2.24413	Ⅱ
2	17.6	43.94	♀	1.08	38.3	2.81984	Ⅱ
2	17.7	51.24	♀	1.08	55.3	1.95298	Ⅱ
2	18.1	50.82	♀	1.1	43.81	2.51084	Ⅱ
2	18.1	54.38	♀	1.12	48.62	2.30358	Ⅲ
2	17.2	47.76	♀	1.16	42.17	2.75077	Ⅱ
2	17.9	55.96	♀	1.18	50.01	2.35953	Ⅱ
3	19.5	65.32	♀	1.18	57.35	2.05754	Ⅱ
3	20	66.83	♀	1.18	56.81	2.0771	Ⅱ
3	18	50.91	♀	1.21	46.09	2.6253	Ⅱ
2	18.1	48.47	♀	1.22	42.69	2.85781	Ⅱ
3	18.7	54.16	♀	1.23	48.7	2.52567	Ⅲ
3	20.1	67.03	♀	1.28	57.93	2.20956	Ⅱ
2	18.5	56.78	♀	1.29	50.07	2.57639	Ⅲ
3	18.9	60.26	♀	1.33	52.86	2.51608	Ⅲ
2	18.9	57.09	♀	1.34	49.58	2.7027	Ⅲ
2	19	57.44	♀	1.35	50.06	2.69676	Ⅲ
3	19.5	66.93	♀	1.37	59.02	2.32125	Ⅱ
3	17.9	50.22	♀	1.39	47.12	2.94992	Ⅱ
4	20.4	72.56	♀	1.42	59.95	2.36864	Ⅲ
4	20.6	75.19	♀	1.52	67.23	2.2609	Ⅲ
3	17.8	51.07	♀	1.56	46.66	3.34333	Ⅲ
3	19.8	72.3	♀	1.61	64.94	2.47921	Ⅲ
3	20.2	68.04	♀	1.62	58.87	2.75183	Ⅲ
3	19.8	65.44	♀	1.63	57.3	2.84468	Ⅲ
4	20.1	68.41	♀	1.66	63.76	2.60351	Ⅲ
3	19.3	64.05	♀	1.68	58.73	2.86055	Ⅲ
4	20.2	69.24	♀	1.68	62.19	2.7014	Ⅲ
4	20.6	70.89	♀	1.7	60.49	2.81038	Ⅲ
3	19.4	65.2	♀	1.73	61.34	2.82035	Ⅲ
3	19.3	61.37	♀	1.74	55.94	3.11048	Ⅲ
3	19	65.25	♀	1.85	60.32	3.06698	Ⅲ
4	22.5	97.9	♀	1.89	83.81	2.2551	Ⅲ
5	23.4	109.01	♀	2.42	98.62	2.45386	Ⅲ
Age	Total length/cm	body weight/g	sex	Gonad weight/g	Weight of eviscerated body/g	GSI/%
1	14.8	26.38	♂	0.05	23.11	0.216357
1	14.9	27.4	♂	0.08	25.46	0.314218
1	15.1	30.2	♂	0.07	28.01	0.249911
2	14.5	28.62	♂	0.06	26.33	0.227877
2	15.4	34.01	♂	0.05	29.57	0.16909
2	15.5	32.41	♂	0.05	27.95	0.178891
2	15.7	32.12	♂	0.08	28.04	0.285307
2	15.8	33.72	♂	0.07	30.33	0.230795
2	16.1	33.17	♂	0.31	30.05	1.03161
2	16.3	38.67	♂	0.1	34.22	0.292227
2	16.7	40.73	♂	0.23	36.05	0.638003
2	16.9	40.13	♂	0.37	36.66	1.00927
2	16.9	43.17	♂	0.4	39.34	1.01678
2	16.9	43.97	♂	0.73	37.99	1.92156
2	17	42.12	♂	0.28	38.91	0.719609
2	17	44.06	♂	0.32	40.81	0.784122
2	17	42.11	♂	0.34	36.62	0.928454
2	17.1	42.58	♂	0.25	38.44	0.650364
2	17.5	49.51	♂	0.22	41.92	0.524809
2	17.5	44.38	♂	0.18	40	0.45
2	17.5	43.04	♂	0.26	39.67	0.655407
2	17.6	47.27	♂	0.28	41.67	0.671946
2	17.6	43.51	♂	0.42	39.61	1.06034
2	17.8	48.43	♂	0.31	42.03	0.737568
2	17.8	46.55	♂	0.38	42.07	0.903256
2	17.8	45.84	♂	0.39	39.68	0.982863
2	17.9	48.09	♂	0.34	43.36	0.784133
2	17.9	51.3	♂	0.43	48.62	0.88441
2	18	49.47	♂	0.3	43.54	0.689022
2	18.3	55.35	♂	0.37	50.06	0.739113
2	18.5	52.38	♂	0.49	48.31	1.01428
2	18.6	53.63	♂	0.49	48.32	1.01407
2	18.7	56.35	♂	0.39	51.11	0.76306
2	18.8	54.65	♂	0.29	49.21	0.589311
3	17.8	45.49	♂	0.24	41.38	0.57999
3	18.2	51.35	♂	0.33	44.08	0.748639
3	18.2	55.18	♂	0.34	50.39	0.674737
3	18.2	52.3	♂	0.44	47.79	0.920695
3	18.2	51.44	♂	0.48	46.52	1.03181
3	18.4	48.21	♂	0.38	44.45	0.854893
3	18.4	52.29	♂	0.27	46.9	0.575693
3	18.5	56.25	♂	0.31	40.58	0.763923
3	18.6	54.79	♂	0.44	50.08	0.878594
3	18.8	57.82	♂	0.4	51.36	0.778816
3	18.8	59.44	♂	0.63	51.35	1.22687
3	18.8	53.7	♂	0.51	49.37	1.03302
3	18.9	58.76	♂	0.42	43.55	0.964409
3	18.9	56.82	♂	0.38	51.11	0.743494
3	18.9	54.62	♂	0.52	49.71	1.04607
3	19	61.92	♂	0.58	56.66	1.02365
3	19	60.21	♂	0.65	54.15	1.20037
3	19.1	57.79	♂	0.38	49.74	0.763973
3	19.2	57.95	♂	0.42	52.43	0.801068
3	19.3	58.66	♂	0.62	53.74	1.1537
3	19.4	66.31	♂	0.32	54.35	0.588776
3	19.6	64.94	♂	0.63	59.67	1.05581
3	19.8	61.57	♂	0.48	56.24	0.853485
3	20.1	70.87	♂	0.76	64.38	1.18049
4	19.8	70.07	♂	0.82	62.98	1.302
4	19.9	71.83	♂	0.89	61.59	1.44504
4	19.9	68.13	♂	0.53	61.13	0.867005
4	20.7	77.07	♂	0.55	70.01	0.785602
4	20.9	77.83	♂	0.58	71.46	0.811643
2	9.5	6.32
3	9.1	5.81
5	9.3	5.88

## Sheet: November
Age	Total length/cm	body weight/g	sex	Gonad weight/g	Weight of eviscerated body/g	GSI/%	Maturity stage
1	13.1	16.49	♀	0.05	13.02	0.384025	Ⅱ
1	12.7	18.78	♀	0.07	14.38	0.486787	Ⅱ
1	12.8	17.95	♀	0.07	16.08	0.435323	Ⅱ
1	13.5	20.38	♀	0.08	17.96	0.445434	Ⅱ
1	14	22.23	♀	0.08	20.03	0.399401	Ⅱ
1	12.5	17.62	♀	0.09	16.04	0.561097	Ⅱ
2	16.1	36.29	♀	0.87	32.82	2.65082	Ⅱ
2	16.9	41.19	♀	1.07	36.99	2.89267	Ⅱ
2	17.1	47.89	♀	1.23	43.23	2.84525	Ⅲ
2	18.2	50.94	♀	1.24	45.27	2.73912	Ⅱ
2	18.2	53.4	♀	1.26	47.31	2.66328	Ⅱ
2	17.6	48.26	♀	1.38	43.66	3.16079	Ⅱ
2	18.2	55.91	♀	1.42	49.93	2.84398	Ⅲ
2	17.9	58.44	♀	1.46	50.54	2.8888	Ⅲ
2	18.6	54.42	♀	1.48	49.67	2.97967	Ⅲ
3	19.2	61.29	♀	1.02	54.42	1.87431	Ⅱ
3	18.4	57.47	♀	1.08	51.08	2.11433	Ⅲ
3	19.3	61.24	♀	1.15	54.23	2.1206	Ⅱ
3	17.6	53.47	♀	1.18	44.53	2.6499	Ⅱ
3	19.7	70.05	♀	1.2	63.4	1.89274	Ⅱ
3	18.7	53.49	♀	1.29	47.82	2.69762	Ⅱ
3	19	64.44	♀	1.31	54.71	2.39444	Ⅲ
3	19.2	67.15	♀	1.39	57.21	2.42965	Ⅱ
3	18.9	65.3	♀	1.43	67.04	2.13305	Ⅱ
3	18.4	55.68	♀	1.53	49.75	3.07538	Ⅲ
3	19.2	61.57	♀	1.54	54.54	2.82362	Ⅲ
3	18.8	68.32	♀	1.58	59.05	2.6757	Ⅲ
3	19.2	66.31	♀	1.79	58.81	3.0437	Ⅲ
3	18.9	70.53	♀	1.8	60.41	2.97964	Ⅱ
3	20.2	70.15	♀	1.81	62.87	2.87896	Ⅲ
3	19.2	66.17	♀	1.82	58.28	3.12286	Ⅲ
3	18.8	60.74	♀	1.9	62.63	3.03369	Ⅲ
3	19.1	70.82	♀	1.91	61.36	3.11278	Ⅲ
4	19.4	71.82	♀	0.93	62.71	1.48302	Ⅱ
4	19.2	66.28	♀	1.26	59.91	2.10315	Ⅲ
4	20.7	82.7	♀	1.46	69.05	2.11441	Ⅲ
4	20	71.92	♀	1.6	64.12	2.49532	Ⅱ
4	19.4	66.86	♀	1.72	59.23	2.90393	Ⅱ
4	19.6	71.11	♀	1.88	64.87	2.8981	Ⅲ
4	21	78.51	♀	1.88	69.76	2.69495	Ⅲ
4	19	72.27	♀	1.94	65	2.98462	Ⅲ
4	20	74.19	♀	1.94	65.56	2.95912	Ⅲ
4	21.8	92.66	♀	1.98	84.52	2.34264	Ⅲ
4	23.3	117.68	♀	2.6	103.52	2.51159	Ⅲ
4	22.4	104.23	♀	3.7	92.98	3.97935	Ⅲ
5	23.2	124.07	♀	3.22	107.24	3.00261	Ⅲ
5	23.9	132.3	♀	3.7	119.67	3.09184	Ⅲ
Age	Total length/cm	body weight/g	sex	Gonad weight/g	Weight of eviscerated body/g	GSI/%
1	13	20.1	♂	0.08	17.04	0.469484
1	13.2	21.12	♂	0.09	18.65	0.482574
1	13.5	20.82	♂	0.07	17.66	0.396376
1	13.6	22.88	♂	0.07	19.4	0.360825
1	14.2	23.4	♂	0.24	20.37	1.1782
1	15.4	29.39	♂	0.36	25.83	1.39373
1	15.7	31	♂	0.13	28.21	0.460829
2	16.8	42.12	♂	0.34	38.01	0.894501
2	16.8	43.68	♂	0.41	38.44	1.0666
2	16.9	40.45	♂	0.4	36.09	1.10834
2	17.1	42.39	♂	0.38	38.33	0.991391
2	17.2	44.62	♂	0.4	40.37	0.990835
2	17.3	50.44	♂	0.46	45.55	1.00988
2	17.4	46.11	♂	0.25	41.27	0.605767
2	17.5	49.91	♂	0.38	41.92	0.906489
2	17.6	52.44	♂	0.45	45.91	0.980179
2	17.6	46.41	♂	0.41	41.94	0.977587
2	17.6	44.73	♂	0.39	39.8	0.979899
2	17.6	47.55	♂	0.22	42.42	0.518623
2	17.7	51.81	♂	0.47	45.15	1.04097
2	17.7	50.97	♂	0.46	45.45	1.0121
2	17.8	55.11	♂	0.37	49.19	0.752185
2	17.9	55.84	♂	0.46	50.44	0.911975
2	17.9	51.88	♂	0.38	46.28	0.821089
2	18	50.18	♂	1.74	44.59	3.90222
2	18	47.49	♂	0.44	43.96	1.00091
2	18.1	54.27	♂	0.44	50.66	0.868535
2	18.2	57.93	♂	0.48	52.09	0.921482
2	18.3	52	♂	0.39	48.2	0.809129
2	18.3	56.1	♂	0.5	47.96	1.04254
2	18.3	59.38	♂	0.48	54.7	0.877514
2	18.4	52.72	♂	0.42	48.03	0.874453
2	18.4	54.95	♂	0.38	49.03	0.775036
2	18.5	51.62	♂	0.36	44.69	0.805549
2	18.5	55.09	♂	0.52	50.03	1.03938
2	18.6	63.23	♂	0.26	53.33	0.48753
2	18.8	61.62	♂	0.29	55.8	0.519713
3	18.1	50.7	♂	0.26	45.19	0.575349
3	18.5	58.13	♂	1.44	52.84	2.72521
3	18.5	58.83	♂	0.33	52.27	0.631337
3	18.7	55.27	♂	0.42	50.92	0.824823
3	18.7	60.42	♂	0.62	55.31	1.12095
3	18.7	59.62	♂	0.45	53.03	0.848576
3	18.8	56.64	♂	0.31	50.68	0.611681
3	18.9	65.81	♂	0.42	57.8	0.726644
3	19	62.08	♂	0.36	57.99	0.620797
3	19.1	67.47	♂	0.8	60.69	1.31817
3	19.2	66.77	♂	0.68	61.35	1.10839
3	19.2	63.69	♂	0.43	56.88	0.755977
3	19.9	69.8	♂	0.42	62.81	0.668683
3	19.9	67.83	♂	0.43	60.71	0.708285
4	19.2	68.92	♂	0.71	61.17	1.1607
4	19.6	67.16	♂	0.3	59.1	0.507614
4	19.8	73.4	♂	0.46	65.82	0.698876
4	20.2	71.51	♂	0.32	65.23	0.490572
4	20.3	74.48	♂	0.8	63.23	1.26522
4	21	89.17	♂	2.04	77.8	2.62211
4	21.8	93.52	♂	0.87	81.16	1.07196
10	8.9	5.37
11	9.7	5.46
12	11.6	15.12
15	9.4	6.74
1	10.9	10.23

## Sheet: Fecundity
	Sex	Age	Total length/cm	body weight/g	Gonad weight/g	Weight of eviscerated body/g	Fecundity	sample egg weight	sample egg number	FL	FW
	♀	2	16.84	42.63	6.58	31.6	11600.3	0.27	476	688.854	367.098
	♀	2	17.66	51.34	6.29	42.72	15096	0.38	912	854.813	353.371
	♀	3	18.84	70.59	12.87	52.53	22225.5	0.26	449	1179.7	423.101
	♀	3	18.72	54.59	4.27	42.23	11368.9	0.24	639	607.312	269.213
	♀	3	19.23	66.23	5.32	51.28	11634.6	0.23	503	605.024	226.884
	♀	3	18.2	70.77	6.36	57.41	14772.5	0.22	511	811.678	257.317
	♀	3	19.43	65.7	10.21	50.69	17612.3	0.36	621	906.446	347.45
	♀	3	19.93	85.32	14.44	62.03	20158.2	0.25	349	1011.45	324.976
	♀	3	19.55	72.75	9.82	59.49	20481.7	0.42	876	1047.66	344.288
	♀	3	19.84	64.81	9.28	52.9	20913.1	0.28	631	1054.09	395.334
	♀	3	19.83	71.23	10.74	58.74	21249.9	0.28	554	1071.6	361.761
	♀	3	19.91	74.32	11.68	59.43	24528	0.24	504	1231.94	412.721
	♀	3	19.38	77.59	15.32	56.24	25464.3	0.37	615	1313.95	452.78
	♀	3	16.83	56.98	10.77	41.3	25994.9	0.22	531	1544.56	629.416
	♀	3	19.84	84.71	17.76	59.4	27232	0.27	414	1372.58	458.451
	♀	3	21.82	87.36	12.43	66.17	28071.1	0.24	542	1286.48	424.227
	♀	3	20.23	83.55	15.73	60.31	28156.7	0.4	716	1391.83	466.866
	♀	3	18.71	65.27	12.93	47.63	31955.6	0.28	692	1707.94	670.913
	♀	3	18.13	66.01	12.77	46.18	32776.3	0.15	385	1807.85	709.752
	♀	3	18.87	87.3	24.58	55.88	44579.2	0.22	399	2362.44	797.766
	♀	4	21.41	92.91	6.84	76.91	16074	0.28	658	750.771	208.998
	♀	4	20.87	81.19	7.79	63.8	18890.7	0.28	679	905.163	296.093
	♀	4	21.4	89.22	9.64	68.64	20288.8	0.43	905	948.077	295.583
	♀	4	20.34	99.65	16.98	80.64	28816.1	0.34	577	1416.72	357.342
	♀	4	21.41	105.13	20.98	74.09	41686.3	0.23	457	1947.05	562.645
	♀	4	21.5	106.73	31.87	68.53	56376.9	0.29	513	2622.18	822.661
	♀	4	21.81	94.22	13.36	75.33	30313.4	0.29	658	1389.88	402.408
	♀	4	21.79	104.09	19.57	80.44	37496.1	0.25	479	1720.79	466.138
	♀	4	21.72	104.02	19.92	78.06	43409	0.24	523	1998.57	556.098
	♀	5	23.53	125.63	16.43	105.03	45867.1	0.12	335	1949.3	436.705
	♀	5	24.8	133.42	26.35	100.89	52453	0.32	637	2115.04	519.903
	♀	5	24.71	159.55	33.94	117.31	55501.9	0.17	278	2246.13	473.121
